# Supplementary material for: Using Speech Features and Machine Learning Models to Predict Emotional and Behavioral Problems in Chinese Adolescents
Source: Depress Anxiety. 2025 Jun 16;2025:5734107. doi: 10.1155/da/5734107 (PMC12185205; doi:10.1155/da/5734107)
Supplement: Supporting Information 1 — The supporting information file includes all additional figures and tables referenced in the main text as Appendix A–G. [file 5734107.f1.zip]

Archive with 14 entries (14 files):
- Appendix A.pdf
- __MACOSX/._Appendix A.pdf
- Appendix B.pdf
- __MACOSX/._Appendix B.pdf
- Appendix C.pdf
- __MACOSX/._Appendix C.pdf
- Appendix D.pdf
- __MACOSX/._Appendix D.pdf
- Appendix E.pdf
- __MACOSX/._Appendix E.pdf
- Appendix F.pdf
- __MACOSX/._Appendix F.pdf
- Appendix G.pdf
- __MACOSX/._Appendix G.pdf
